# Supplementary material for: Developing the Community Paramedicine Needs Assessment Tool
Source: Nurs Rep. 2025 Dec 10;15(12):440. doi: 10.3390/nursrep15120440 (PMC12735474; doi:10.3390/nursrep15120440)
Supplement: Supplementary file 1 [file nursrep-15-00440-s001.zip]

Archive with 1 entries (1 files):
- S1. Extracted Data.pdf
